# Supplementary material for: Improvement of Bonding Strength Between Polyphenylene Sulfide/Glass Fiber Composites and Epoxy via Atmospheric-Pressure Plasma Surface Treatment
Source: Polymers (Basel). 2025 May 14;17(10):1344. doi: 10.3390/polym17101344 (PMC12115051; doi:10.3390/polym17101344)
Supplement: Supplementary file 1 [file polymers-17-01344-s001.zip]

Archive with 1 entries (1 files):
- polymers-3627775-supplementary.pdf
